# Supplementary material for: Decoding India’s Child Malnutrition Puzzle: A Multivariable Analysis Using a Composite Index
Source: Children (Basel). 2024 Jul 26;11(8):902. doi: 10.3390/children11080902 (PMC11352507; doi:10.3390/children11080902)
Supplement: Supplementary file 1 [file children-11-00902-s001.zip]

Archive with 1 entries (1 files):
- children-3036911-supplementary.pdf
